# Supplementary material for: Established and Novel Risk Factors for 30-Day Readmission Following Total Knee Arthroplasty: A Modified Delphi and Focus Group Study to Identify Clinically Important Predictors
Source: J Clin Med. 2023 Jan 17;12(3):747. doi: 10.3390/jcm12030747 (PMC9917714; doi:10.3390/jcm12030747)
Supplement: Supplementary file 1 [file jcm-12-00747-s001.zip]

Archive with 1 entries (1 files):
- jcm-2128330-supplementary.pdf
